# Supplementary material for: Do male and female soccer players differ in helping? A study on prosocial behavior among young players
Source: PLoS One. 2018 Dec 17;13(12):e0209168. doi: 10.1371/journal.pone.0209168 (PMC6296654; doi:10.1371/journal.pone.0209168)
Supplement: S1 Dataset — (ZIP) [file pone.0209168.s001.zip]

Archive with 12 entries (9 files):
- Data and Syntax S1 2/
- Data and Syntax S1 2/Data_MainStudy.sav
- __MACOSX/
- __MACOSX/Data and Syntax S1 2/
- __MACOSX/Data and Syntax S1 2/._Data_MainStudy.sav
- Data and Syntax S1 2/Data_PilotStudy.sav
- __MACOSX/Data and Syntax S1 2/._Data_PilotStudy.sav
- Data and Syntax S1 2/Syntax_MainStudy.sps
- __MACOSX/Data and Syntax S1 2/._Syntax_MainStudy.sps
- Data and Syntax S1 2/Syntax_PilotStudy.sps
- __MACOSX/Data and Syntax S1 2/._Syntax_PilotStudy.sps
- __MACOSX/._Data and Syntax S1 2
