# Supplementary material for: Do male and female soccer players differ in helping? A study on prosocial behavior among young players
Source: PLoS One. 2018 Dec 17;13(12):e0209168. doi: 10.1371/journal.pone.0209168 (PMC6296654; doi:10.1371/journal.pone.0209168)
Supplement: S1 Dataset — (ZIP) [file pone.0209168.s001.zip › Data and Syntax S1 2/Syntax_MainStudy.sps]

DATASET ACTIVATE DataSet1.

*Reverse items

COMPUTE WPLSDTC_reverse=6 - WPLSDTC.
COMPUTE WPSSDTC_reverse=6 - WPSSDTC.
COMPUTE LPLSDOC_reverse=6 - LPLSDOC.
COMPUTE LPSSDOC_reverse=6 - LPSSDOC.
COMPUTE WPLSDOC_reverse=6 - WPLSDOC.
COMPUTE WPSSDOC_reverse=6 - WPSSDOC.
COMPUTE LPBSDTC_reverse=6 - LPBSDTC.
COMPUTE LPSSDTC_reverse=6 - LPSSDTC.
EXECUTE.

*Reliability tests

RELIABILITY
  /VARIABLES=WPLSDTS WPLSDTC_reverse
  /SCALE('ALL VARIABLES') ALL
  /MODEL=ALPHA.

RELIABILITY
  /VARIABLES=WPSSDTS WPSSDTC_reverse
  /SCALE('ALL VARIABLES') ALL
  /MODEL=ALPHA.

RELIABILITY
  /VARIABLES=LPLSDOS LPLSDOC_reverse
  /SCALE('ALL VARIABLES') ALL
  /MODEL=ALPHA.

RELIABILITY
  /VARIABLES=LPSSDOS LPSSDOC_reverse
  /SCALE('ALL VARIABLES') ALL
  /MODEL=ALPHA.

RELIABILITY
  /VARIABLES=WPLSDOS WPLSDOC_reverse
  /SCALE('ALL VARIABLES') ALL
  /MODEL=ALPHA.

RELIABILITY
  /VARIABLES=WPSSDOS WPSSDOC_reverse
  /SCALE('ALL VARIABLES') ALL
  /MODEL=ALPHA.

RELIABILITY
  /VARIABLES=LPBSDTS LPBSDTC_reverse
  /SCALE('ALL VARIABLES') ALL
  /MODEL=ALPHA.

RELIABILITY
  /VARIABLES=LPSSDTS LPSSDTC_reverse
  /SCALE('ALL VARIABLES') ALL
  /MODEL=ALPHA.

*Dependent variables

COMPUTE WPLSDT_help=(WPLSDTC_reverse + WPLSDTS) / 2.
COMPUTE WPSSDT_help=(WPSSDTC_reverse + WPSSDTS) / 2.
COMPUTE LPLSDO_help=(LPLSDOC_reverse + LPLSDOS) / 2.
COMPUTE LPSSDO_help=(LPSSDOC_reverse + LPSSDOS) / 2.
COMPUTE WPLSDO_help=(WPLSDOC_reverse + WPLSDOS) / 2.
COMPUTE WPSSDO_help=(WPSSDOC_reverse + WPSSDOS) / 2.
COMPUTE LPBSDT_help=(LPBSDTC_reverse + LPBSDTS) / 2.
COMPUTE LPSSDT_help=(LPSSDTC_reverse + LPSSDTS) / 2.
EXECUTE.

*Center age

COMPUTE Centered_Age=age-14.39.
EXECUTE.

COMPUTE Centered_Age=age-14.39.
EXECUTE.

COMPUTE Centered_Age_elder=Centered_age-2.24.
EXECUTE.

COMPUTE Centered_Age_younger=Centered_age+2.24.
EXECUTE.

* Mixed model ANOVA

GLM WPLSDT_help WPLSDO_help WPSSDT_help WPSSDO_help LPBSDT_help LPLSDO_help LPSSDT_help LPSSDO_help 
    BY Sex WITH Centered_Age
  /WSFACTOR=Position 2 Polynomial Score_Difference 2 Polynomial Player 2 Polynomial 
  /METHOD=SSTYPE(3)
  /EMMEANS=TABLES(Sex) WITH(Centered_Age=MEAN)COMPARE ADJ(LSD)
  /EMMEANS=TABLES(Position) WITH(Centered_Age=MEAN)COMPARE ADJ(LSD)
  /EMMEANS=TABLES(Score_Difference) WITH(Centered_Age=MEAN)COMPARE ADJ(LSD)
  /EMMEANS=TABLES(Player) WITH(Centered_Age=MEAN)COMPARE ADJ(LSD)
  /EMMEANS=TABLES(Sex*Position) WITH(Centered_Age=MEAN)
  /EMMEANS=TABLES(Sex*Score_Difference) WITH(Centered_Age=MEAN)
  /EMMEANS=TABLES(Sex*Player) WITH(Centered_Age=MEAN)
  /EMMEANS=TABLES(Position*Score_Difference) WITH(Centered_Age=MEAN)  COMPARE(Score_Difference) ADJ(LSD) 
  /EMMEANS=TABLES(Position*Player) WITH(Centered_Age=MEAN)
  /EMMEANS=TABLES(Score_Difference*Player) WITH(Centered_Age=MEAN)
  /EMMEANS=TABLES(Sex*Position*Score_Difference) WITH(Centered_Age=MEAN)
  /EMMEANS=TABLES(Sex*Position*Player) WITH(Centered_Age=MEAN)
  /EMMEANS=TABLES(Sex*Score_Difference*Player) WITH(Centered_Age=MEAN)
  /EMMEANS=TABLES(Position*Score_Difference*Player) WITH(Centered_Age=MEAN)
  /EMMEANS=TABLES(Sex*Position*Score_Difference*Player) WITH(Centered_Age=MEAN)
  /PRINT=DESCRIPTIVE ETASQ 
  /CRITERIA=ALPHA(.05)
  /WSDESIGN=Position Score_Difference Player Position*Score_Difference Position*Player 
    Score_Difference*Player Position*Score_Difference*Player
  /DESIGN=Centered_Age Sex.
