# Supplementary material for: Do male and female soccer players differ in helping? A study on prosocial behavior among young players
Source: PLoS One. 2018 Dec 17;13(12):e0209168. doi: 10.1371/journal.pone.0209168 (PMC6296654; doi:10.1371/journal.pone.0209168)
Supplement: S1 Dataset — (ZIP) [file pone.0209168.s001.zip › Data and Syntax S1 2/Syntax_PilotStudy.sps]

DATASET ACTIVATE DataSet1.

*Reverse items

COMPUTE GSTC_reverse=6 - GSTC.
COMPUTE GSOC_reverse=6 - GSOC.
COMPUTE MTC_reverse=6 - MTC.
COMPUTE MOC_reverse=6 - MOC.
EXECUTE.

*Reliability tests

RELIABILITY
  /VARIABLES=GSTS GSTC_reverse
  /SCALE('ALL VARIABLES') ALL
  /MODEL=ALPHA.

RELIABILITY
  /VARIABLES=GSOS GSOC_reverse
  /SCALE('ALL VARIABLES') ALL
  /MODEL=ALPHA.

RELIABILITY
  /VARIABLES=MTS MTC_reverse
  /SCALE('ALL VARIABLES') ALL
  /MODEL=ALPHA.

RELIABILITY
  /VARIABLES=MOS MOC_reverse
  /SCALE('ALL VARIABLES') ALL
  /MODEL=ALPHA.

*Dependent variables

COMPUTE GST_help=(GSTC_reverse + GSTS) / 2.
COMPUTE GSO_help=(GSOC_reverse + GSOS) / 2.
COMPUTE MT_help=(MTC_reverse + MTS) / 2.
COMPUTE MO_help=(MOC_reverse + MOS) / 2.
EXECUTE.

*Center age

COMPUTE Centered_age=Age - 14.27.
EXECUTE.

* Mixed model ANOVA

GLM GST_help GSO_help MT_help MO_help BY Sex WITH Centered_age
  /WSFACTOR=position 2 Polynomial player 2 Polynomial
  /METHOD=SSTYPE(3)
  /EMMEANS=TABLES(OVERALL) WITH(Centered_age=MEAN)
  /EMMEANS=TABLES(Sex) WITH(Centered_age=MEAN)
  /EMMEANS=TABLES(position) WITH(Centered_age=MEAN)
  /EMMEANS=TABLES(player) WITH(Centered_age=MEAN)
  /EMMEANS=TABLES(Sex*position) WITH(Centered_age=MEAN) COMPARE(Sex) ADJ(LSD)
  /EMMEANS=TABLES(Sex*player) WITH(Centered_age=MEAN)
  /EMMEANS=TABLES(position*player) WITH(Centered_age=MEAN)
  /EMMEANS=TABLES(Sex*position*player) WITH(Centered_age=MEAN)
  /PRINT=DESCRIPTIVE ETASQ
  /CRITERIA=ALPHA(.05)
  /WSDESIGN=position player position*player
  /DESIGN=Centered_age Sex.
